# Supplementary material for: Chief’s seminar: turning interns into clinicians
Source: F1000Res. 2014 Sep 8;3:213. [Version 1] doi: 10.12688/f1000research.5221.1 (PMC4184299; doi:10.12688/f1000research.5221.1)
Supplement: Chief Seminar Datasets for Pre-/Post-Testing and Satisfaction Surveys — DATASET 1: Pre-test/Post-test Dataset This dataset provides the number of questions correct on the pre-test and the post-test for each participant (code #). Each intern in our residency program was assigned a code number at the outset of the curriculum, which they wrote at the top of their answer sheet. Blank spaces are present because not every intern participated in each module. DATASET 2: Satisfaction Survey Dataset This dataset provides the results of our satisfaction survey dataset for each survey parameter. The weighted scores can be found at right, with the average score being the final score that was plotted in Figure 5. [file f1000research-3-5567-s0000.tgz › Dataset1_Dittus.csv]

PRE-TEST/POST-TEST DATASET
CODE #	Topic I: Dyspnea			Topic II: CP			Topic III: Fever			Topic IV: Abdominal Pain			Topic V: Shock			Topic VI: AMS			Topic VII: Syncope			Topic VIII: Jaundice			Topic IX: Dizziness			Topic X: Anemia			Topic XI: AKI			Topic XII: LFT's
	Pre-Test	Post-Test	Change	Pre-Test	Post-Test	Change	Pre-Test	Post-Test	Change	Pre-Test	Post-Test	Change	Pre-Test	Post-Test	Change	Pre-Test	Post-Test	Change	Pre-Test	Post-Test	Change	Pre-Test	Post-Test	Change	Pre-Test	Post-Test	Change	Pre-Test	Post-Test	Change	Pre-Test	Post-Test	Change	Pre-Test	Post-Test	Change
1				2	5					3	4		4	4					1	3								1	1		3	3		1	2		1
2	3	3					3	4											4	4					4	5											2
3	4	4											4	4		3	3														3	4					3
4	2	3											3	3		1	2								2	3		3	2					4	4		4
5	4	1					4	3		4	4								2	4					2	3		3	4								5
6				2	2								1	1		1	2											2	2								6
7	4	5											3	5		1	2								3	4		2	4								7
8				1	3		2	4					2	3		2	3																				8
9													1	4								2	2		2	4					2	4		4	4		9
10				2	3					3	4					2	1											2	3		3	4					10
11	4	5					4	5					2	2					1	3								4	5								11
12	2	4					1	2		3	3								4	3					1	2											12
13	5	5														0	1														2	4					13
14	1	2					1	3								2	2		3	3					3	4											14
15	1	4					2	4								2	2					2	4					3	5					4	3		15
16							2	4											2	4		1	3											1	1		16
17										3	5					2	4					1	3														17
18							1	3											3	4					3	3											18
19							3	2					2	2					3	2																	19
20																3	2																				20
21							3	4					3	5					3	4					4	4		2	3								21
22							2	3					4	5																							22
23	4	5											4	5					3	2								1	3		3	4					23
24	3	4					1	2											1	3																	24
25	1	4																	1	3																	25
26																						1	2					3	4								26
27				3	3					4	5																	5	4								27
28													3	5					3	4																	28
29				1	1																	2	2					2	4								29
30	3	3																							5	5											30
31																4	5								3	3		5	5		4	4					31
32							2	2					2	4											3	4		1	2								32
33				1	4											3	2																	3	5		33
34				2	2					4	4														4	3		1	4					2	4		34
35																3	3											2	4					3	3		35
36																															3	5					36
37				2	4											2	3					2	3														37
38	3	3											2	3											2	2					2	3					38
39				0	2					4	5											1	3		2	3											39
40				1	3					3	4											1	4		2	3		3	5								40
41				3	4					4	5											2	3					2	3								41
42				3	4																	2	1		4	3											42
43																									2	5					2	5					43
44																																					44
AVG CH.	2.93333	3.66667	0.7	1.769230769	3.076923077	1.3	2.214286	3.214286	1	3.5	4.3	0.8	2.66667	3.666667	1	2.066667	2.466667	0.4	2.428571	3.285714	0.86	1.5	2.7	1.2	2.833333333	3.5	0.67	2.473684211	3.526315789	1.05	2.7	4	1.3	2.75	3.25	0.5
