# Supplementary material for: Chief’s seminar: turning interns into clinicians
Source: F1000Res. 2014 Sep 8;3:213. [Version 1] doi: 10.12688/f1000research.5221.1 (PMC4184299; doi:10.12688/f1000research.5221.1)
Supplement: Chief Seminar Datasets for Pre-/Post-Testing and Satisfaction Surveys — DATASET 1: Pre-test/Post-test Dataset This dataset provides the number of questions correct on the pre-test and the post-test for each participant (code #). Each intern in our residency program was assigned a code number at the outset of the curriculum, which they wrote at the top of their answer sheet. Blank spaces are present because not every intern participated in each module. DATASET 2: Satisfaction Survey Dataset This dataset provides the results of our satisfaction survey dataset for each survey parameter. The weighted scores can be found at right, with the average score being the final score that was plotted in Figure 5. [file f1000research-3-5567-s0000.tgz › Dataset2_Dittus.csv]

SATISFACTION SURVEY DATASET
	Topic I: Dyspnea						Weighted Score
	Strongly Agree (2)	Agree (1)	Neither (0)	Disagree (-1)	Strongly Disagree (-2)	Omits	# Evaluators	Avg:
Content	10	9	0	0	0		29/19	1.53
Style	8	11	0	0	0		27/19	1.42
Crossword	3	12	3	0	0	1	18/18	1
Chiefs	10	9	0	0	0		29/19	1.53
Diagnosis	6	12	0	0	0	1	24/18	1.33
Treatment	5	11	2	0	0	1	21/18	1.17
TOTAL:	42	64	5	0	0		148/111	1.33
	Topic II: Chest Pain						Weighted Score
	Strongly Agree (2)	Agree (1)	Neither (0)	Disagree (-1)	Strongly Disagree (-2)	Omits	# Evaluators	Avg:
Content	4	12	0	0	0		20/16	1.25
Style	5	11	0	0	0		21/16	1.31
Crossword	5	5	4	0	1	1	13/15	0.87
Chiefs	6	10	0	0	0		22/16	1.38
Diagnosis	2	12	2	0	0		16/16	1
Treatment	2	12	2	0	0		16/16	1
TOTAL:	24	62	8	0	1		108/95	1.14
	Topic III: Fever						Weighted Score
	Strongly Agree (2)	Agree (1)	Neither (0)	Disagree (-1)	Strongly Disagree (-2)	Omits	# Evaluators	Avg:
Content	2	12	0	0	0		16/14	1.14
Style	2	12	0	0	0		16/14	1.14
Crossword	2	8	3	1	0		11/14.	0.79
Chiefs	3	10	1	0	0		16/14	1.14
Diagnosis	3	10	1	0	0		16/14	1.14
Treatment	3	10	1	0	0		16/14	1.14
TOTAL:	15	62	6	1	0		91/84	1.08
	Topic IV: Abdominal Pain						Weighted Score
	Strongly Agree (2)	Agree (1)	Neither (0)	Disagree (-1)	Strongly Disagree (-2)	Omits	# Evaluators	Avg:
Content	4	11	0	0	0	0	19/15	1.27
Style	4	11	0	0	0	0	19/15	1.27
Crossword	3	7	2	0	0	3	13/12	1.08
Chiefs	8	7	0	0	0	0	23/15	1.53
Diagnosis	4	10	1	0	0	0	18/15	1.2
Treatment	5	10	0	0	0	0	20/15	1.33
TOTAL:	28	56	3	0	0	3	112/87	1.28
	Topic V: Shock						Weighted Score
	Strongly Agree (2)	Agree (1)	Neither (0)	Disagree (-1)	Strongly Disagree (-2)	Omits	# Evaluators	Avg:
Content	10	4	1	0	0	0	24/15	1.6
Style	9	5	1	0	0	0	23/15	1.53
Crossword	3	7	1	2	2	0	7/15=	0.47
Chiefs	9	5	1	0	0	0	23/15	1.53
Diagnosis	8	6	1	0	0	0	22/15	1.47
Treatment	8	6	1	0	0	0	22/15	1.47
TOTAL:	47	33	6	2	2	0	121/90	1.345
	Topic VI: AMS						Weighted Score
	Strongly Agree (2)	Agree (1)	Neither (0)	Disagree (-1)	Strongly Disagree (-2)	Omits	# Evaluators	Avg:
Content	5	8	0	0	0	0	18/13	1.38
Style	9	3	0	0	0	1	21/12	1.75
Crossword	3	8	1	1	0	0	13/13=	1
Chiefs	7	5	0	0	0	1	19/12	1.58
Diagnosis	4	8	0	0	0	1	16/12	1.33
Treatment	6	6	0	0	0	1	18/12	1.5
TOTAL:	34	38	1	1	0	4	105/74	1.42
	Topic VII: Syncope						Weighted Score
	Strongly Agree (2)	Agree (1)	Neither (0)	Disagree (-1)	Strongly Disagree (-2)	Omits	# Evaluators	Avg:
Content	5	10	1	0	0	0	20/16	1.25
Style	7	8	1	0	0	0	22/16	1.375
Crossword	6	7	2	0	0	1	19/15	1.266
Chiefs	7	8	1	0	0	0	22/16	1.375
Diagnosis	7	8	1	0	0	0	22/16	1.375
Treatment	8	7	1	0	0	0	23/16	1.438
TOTAL:	40	48	7	0	0	1	128/95	1.35
	Topic VIII: Jaundice						Weighted Score
	Strongly Agree (2)	Agree (1)	Neither (0)	Disagree (-1)	Strongly Disagree (-2)	Omits	# Evaluators	Avg:
Content	9	5	0	0	0	0	23/14	1.64
Style	11	3	0	0	0	0	25/14	1.79
Crossword	7	5	2	0	0	0	19/14	1.36
Chiefs	12	2	0	0	0	0	26/14	1.86
Diagnosis	7	7	0	0	0	0	21/14	1.5
Treatment	6	8	0	0	0	0	20/14	1.43
TOTAL:							134/84	1.6
	Topic IX: Dizziness						Weighted Score
	Strongly Agree (2)	Agree (1)	Neither (0)	Disagree (-1)	Strongly Disagree (-2)	Omits	# Evaluators	Avg:
Content	16	3	0	0	0	0	35/19	1.84
Style	15	4	0	0	0	0	34/19	1.79
Crossword	12	7	0	0	0	0	31/19	1.63
Chiefs	17	2	0	0	0	0	36/19	1.89
Diagnosis	16	3	0	0	0	0	35/19	1.84
Treatment	14	5	0	0	0	0	33/19	1.74
TOTAL:							204/114	1.79
	Topic X: Anemia						Weighted Score
	Strongly Agree (2)	Agree (1)	Neither (0)	Disagree (-1)	Strongly Disagree (-2)	Omits	# Evaluators	Avg:
Content	14	6	0	0	0	0	34/20	1.7
Style	12	8	0	0	0	0	32/20	1.6
Crossword	12	6	1	0	1	0	28/20	1.4
Chiefs	14	6	0	0	0	0	34/20	1.7
Diagnosis	14	6	0	0	0	0	34/20	1.7
Treatment	12	8	0	0	0	0	32/20	1.6
Small-Group	12	7	0	1	0	0	30/20	1.5
TOTAL:							224/140	1.6
	Topic XI: AKI						Weighted Score
	Strongly Agree (2)	Agree (1)	Neither (0)	Disagree (-1)	Strongly Disagree (-2)	Omits	# Evaluators	Avg:
Content	11	4	1	0	0	0	26/16	1.625
Style	12	4	0	0	0	0	28/16	1.75
Crossword	7	5	3	1	0	0	18/16	1.125
Chiefs	12	4	0	0	0	0	28/16	1.75
Diagnosis	12	3	1	0	0	0	27/16	1.688
Treatment	9	7	0	0	0	0	25/16	1.563
Small-Group	9	3	3	1	0	0	20/16	1.25
TOTAL:								1.54
	Topic XII: LFT						Weighted Score
	Strongly Agree (2)	Agree (1)	Neither (0)	Disagree (-1)	Strongly Disagree (-2)	Omits	# Evaluators	Avg:
Content	3	8	0	0	1	0	12//12	1
Style	3	8	0	0	1	0	12//12	1
Crossword	1	9	1	0	1	0	9//12	0.75
Chiefs	3	8	0	0	1	0	12//12	1
Diagnosis	1	10	0	0	1	0	10//12	0.83
Treatment	1	10	0	0	1	0	10//12	0.83
Small-Group	6	5	0	0	1	0	15//12	1.25
TOTAL:								0.95
